# Supplementary material for: Characterization of minimal lesions related to the presence of visna/maedi virus in the mammary gland and milk of dairy sheep
Source: BMC Vet Res. 2019 Apr 10;15:109. doi: 10.1186/s12917-019-1855-3 (PMC6456970; doi:10.1186/s12917-019-1855-3)
Supplement: Supplementary file 1 — Table S1. histology, ELISA, IHC and PCR results in udder (U) and milk (M) samples. NS: no sample available. Animals highlighted in red were considered as not infected. (XLSX 13 kb) [file 12917_2019_1855_MOESM1_ESM.xlsx]

## Sheet: Hoja1
Sheep	Histology	OD	IHC (U)	ICC (M)	PCR (U)	PCR (M)
A1	+++	0.09	+	NS	+	NS
A2	++	0.25	+	NS	+	NS
A3	+	0.42	+	NS	+	NS
A4	+++	0.5	+	NS	+	NS
A5	++	0.53	+	NS	+	NS
A6	++	0.73	+	NS	+	NS
A7	+	0.75	+	NS	+	NS
A8	+	0.77	+	NS	+	NS
A9	++	0.79	+	NS	+	NS
A10	+	0.81	+	NS	-	NS
A11	+	0.91	+	NS	+	NS
A12	+++	1	+	NS	+	NS
A13	++	1.07	+	NS	+	NS
A14	++	1.11	+	NS	+	NS
A15	++	1.12	+	NS	-	NS
A16	-	1.12	+	NS	+	NS
A17	+	1.18	+	NS	-	NS
A18	++	1.35	+	NS	+	NS
A19	++	1.37	+	NS	+	NS
A20	-	1.39	+	NS	+	NS
A21	+	1.39	+	NS	+	NS
A22	++	1.44	+	NS	+	NS
A23	+	1.45	+	NS	+	NS
A24	+	1.47	+	NS	+	NS
A25	++	1.5	+	NS	+	NS
A26	++	1.61	+	NS	+	NS
A27	+++	1.65	+	NS	+	NS
A28	++	1.68	+	NS	+	NS
A29	+	1.8	+	NS	+	NS
A30	++	1.81	+	NS	+	NS
A31	+	1.88	+	NS	+	NS
A32	+	1.95	+	NS	+	NS
A33	+	2.09	+	NS	+	NS
A34	+	2.14	+	NS	-	NS
A35	++	2.19	+	NS	+	NS
A36	+++	2.27	+	NS	+	NS
A37	+++	2.4	+	NS	+	NS
A38	+++	2.4	+	NS	+	NS
A39	++	2.47	+	NS	+	NS
A40	-	2.5	+	NS	+	NS
A41	++	2.5	+	NS	+	NS
A42	++	2.5	+	NS	+	NS
A43	+	2.65	+	NS	+	NS
A44	-	2.77	+	NS	+	NS
B1	+	0.01	+	-	+	-
B2	-	0.01	-	-	-	-
B3	-	0.01	+	-	+	-
B4	+	0.06	+	-	+	+
B5	++	0.17	+	-	+	-
B6	++	1.05	+	+	+	+
B7	++	1.25	+	+	+	-
B8	+++	1.41	+	+	+	+
B9	++	1.43	+	-	+	+
B10	++	1.56	+	-	+	+
B11	+	1.65	+	-	+	-
B12	+++	1.7	+	-	+	+
B13	++	1.8	+	+	+	+
B14	++	1.97	+	-	+	-
B15	+	2.11	+	-	+	-
B16	++	2.21	+	-	+	+
B17	+	2.22	+	-	+	+
B18	++	2.31	+	+	+	+
B19	++	2.41	+	-	+	+
B20	-	NS	+	-	+	-
B21	-	NS	-	-	-	-
B22	+	NS	+	-	+	-
B23	+	NS	+	-	+	-
B24	+	NS	+	-	+	-
B25	+++	NS	+	+	+	+
B26	-	NS	-	-	-	-
B27	+++	NS	+	-	+	-
B28	++	NS	+	-	+	-
B29	+++	NS	+	+	+	+
B30	++	NS	+	NS	+	NS
B31	++	NS	+	NS	+	NS
B32	+	NS	+	NS	+	NS
B33	++	NS	+	NS	+	NS
B34	+	NS	+	NS	+	NS
B35	+	NS	+	NS	+	NS
